# Supplementary material for: Lysine Methyltransferase SMYD1 Regulates Myogenesis via skNAC Methylation
Source: Cells. 2023 Jun 22;12(13):1695. doi: 10.3390/cells12131695 (PMC10340688; doi:10.3390/cells12131695)
Supplement: Supplementary file 1 [file cells-12-01695-s001.zip]

Archive with 1 entries (1 files):
- cells-2408167-supplementary.pdf
